# Supplementary material for: The Phenolic Profile and Anti-Inflammatory Effect of Ethanolic Extract of Polish Propolis on Activated Human Gingival Fibroblasts-1 Cell Line
Source: Molecules. 2023 Nov 8;28(22):7477. doi: 10.3390/molecules28227477 (PMC10673102; doi:10.3390/molecules28227477)
Supplement: Supplementary file 1 [file molecules-28-07477-s001.zip]

Archive with 1 entries (1 files):
- molecules-2607210-supplementary.pdf
